# Supplementary material for: Genetic and phenotypic stability of Lacticaseibacillus paracasei DG (DSM 34154) over 10 years of industrial production
Source: Appl Environ Microbiol. 2025 Apr 24;91(5):e02394-24. doi: 10.1128/aem.02394-24 (PMC12093954; doi:10.1128/aem.02394-24)
Supplement: Table S1 — Output of the bioinformatic tool Resistance Gene Identifier (RGI) available on the Comprehensive Antibiotic Resistance Database (CARD) used with the genome of the probiotic Lacticaseibacillus paracasei strains Shirota, CBA L74, and DG. [file aem.02394-24-s0002.xlsx]

## Sheet: Sheet1
Table S1. Output of the bioinformatic tool Resistance Gene Identifier (RGI) available on the Comprehensive Antibiotic Resistance Database (CARD) used with the genome of the probiotic Lacticaseibacillus paracasei strains Shirota, CBA L74 and DG.
Strain	Start	Stop	Orientation	Cut_Off	Pass_Bitscore	Best_Hit_Bitscore	Best_Hit_ARO	Best_Identities	ARO	Model_type	Drug Class	Resistance Mechanism	AMR Gene Family	Predicted_Protein	CARD_Protein_Sequence	Percentage Length of Reference Sequence	ID	Model_ID	Hit_Start	Hit_End	Antibiotic
Shirota	1	321	+	Strict	75	76.6	qacJ	38.24	3007014	protein homolog model	disinfecting agents and antiseptics	antibiotic efflux	small multidrug resistance (SMR) antibiotic efflux pump	MQWFYLVLAGGFEVVWATFMKMSHGFSRLGFTLATLAGMVLSFWFLALAVKHLPLSLAYPVWTGIGAVGSIIVGVVLFKDQLQPATWFFIALLVIGIIGIKVTSGD	MPYLYLVIAIITEIIGTSFLKTAEGFTKLWPTLGTLISFGICFYFLSVTMKYLPLNVSYATWAGLGLVLTTIVSVVIFKESVNLISIFSIILIIIGVVLLNVFGSSH	99.07	gnl|BL_ORD_ID|4655|hsp_num:0	5730	0	306	benzalkonium chloride
CBA L74	1	321	+	Strict	75	76.6	qacJ	38.24	3007014	protein homolog model	disinfecting agents and antiseptics	antibiotic efflux	small multidrug resistance (SMR) antibiotic efflux pump	MQWFYLVLAGGFEVVWATFMKMSHGFSRLGFTLATLAGMVLSFWFLALAVKHLPLSLAYPVWTGIGAVGSIIVGVVLFKDQLQPATWFFIALLVIGIIGIKVTSGD	MPYLYLVIAIITEIIGTSFLKTAEGFTKLWPTLGTLISFGICFYFLSVTMKYLPLNVSYATWAGLGLVLTTIVSVVIFKESVNLISIFSIILIIIGVVLLNVFGSSH	99.07	gnl|BL_ORD_ID|4655|hsp_num:0	5730	0	306	benzalkonium chloride
DG	1059084	1059404	+	Strict	75	76.6	qacJ	38.24	3007014	protein homolog model	disinfecting agents and antiseptics	antibiotic efflux	small multidrug resistance (SMR) antibiotic efflux pump	MQWFYLVLAGGFEVVWATFMKMSHGFSRLGFTLATLAGMVLSFWFLALAVKHLPLSLAYPVWTGIGAVGSIIVGVVLFKDQLQPATWFFIALLVIGIIGIKVTSGD	MPYLYLVIAIITEIIGTSFLKTAEGFTKLWPTLGTLISFGICFYFLSVTMKYLPLNVSYATWAGLGLVLTTIVSVVIFKESVNLISIFSIILIIIGVVLLNVFGSSH	99.07	gnl|BL_ORD_ID|4655|hsp_num:0	5730	0	306	benzalkonium chloride
